# Supplementary material for: Open-label pilot for treatment targeting gut dysbiosis in myalgic encephalomyelitis/chronic fatigue syndrome: neuropsychological symptoms and sex comparisons
Source: J Transl Med. 2018 Feb 6;16:24. doi: 10.1186/s12967-018-1392-z (PMC5801817; doi:10.1186/s12967-018-1392-z)
Supplement: Supplementary file 2 — Additional file 2. Supplementary tables S3–S6 [file 12967_2018_1392_MOESM2_ESM.xlsx]

## Sheet: Table S3.
Table S3. Spearman's rho correlations between change in microbial count, lactate ratio and clinical symptoms for the total sample
		Bacteroides Count Change	Bifidobacterium Count Change	Clostridium Count Change	Escherichia Count Change	Enterococcus Count Change	Eubacterium Count Change	Lactobacillus Count Change	Streptococcus Count Change	D:L Lactate ratio - Change
Actigraphy Sleep Efficiency Change^	Correlation Coefficient	-0.191815	-0.121654	-0.120333	0.0883029	-0.263931	0.155328	0.310194	-0.0272459	0.0206264
	Sig. (2-tailed)	0.248631	0.466869	0.471755	0.598066	0.109339	0.351757	0.0580479	0.871011	0.907823
	N	38	38	38	38	38	38	38	38	34
Actigraphy Sleep Fragmentation Index Change	Correlation Coefficient	-.366*	-0.157428	-0.052758	0.163803	-0.0283469	-0.028801	0.250195	0.0718897	-0.0423224
	Sig. (2-tailed)	0.0238243	0.345203	0.753083	0.325765	0.865845	0.863716	0.129774	0.667989	0.812148
	N	38	38	38	38	38	38	38	38	34
Actigraphy Sleep Onset Latency Change	Correlation Coefficient	0.190502	-0.273234	0.0416452	0.158332	-0.0789423	.367*	0.204356	-0.101215	0.132468
	Sig. (2-tailed)	0.251946	0.0969514	0.803941	0.342402	0.63756	0.0233565	0.218439	0.545417	0.455172
	N	38	38	38	38	38	38	38	38	34
Actigraphy Wake After Sleep Onset Change	Correlation Coefficient	-0.239961	-0.200998	-0.0130211	-0.167961	-0.169517	-0.27306	0.104038	-0.0679505	-0.00198625
	Sig. (2-tailed)	0.146751	0.226262	0.938155	0.313464	0.308938	0.0971728	0.534205	0.685219	0.991105
	N	38	38	38	38	38	38	38	38	34
Diary Sleep Efficiency Change^	Correlation Coefficient	0.100267	-0.0192976	-0.148136	-0.105615	0.185327	-0.102693	-0.229453	0.0895722	-0.141713
	Sig. (2-tailed)	0.578768	0.915113	0.410668	0.558576	0.301815	0.56957	0.198967	0.620098	0.455067
	N	33	33	33	33	33	33	33	33	30
Diary Sleep Onset Latency Change	Correlation Coefficient	-0.0994247	-0.0631405	-0.163235	-0.076412	0.253479	0.120173	-0.153407	-0.133782	-0.086771
	Sig. (2-tailed)	0.531016	0.691187	0.301647	0.630541	0.105289	0.448415	0.332074	0.398309	0.604456
	N	42	42	42	42	42	42	42	42	38
Diary Wake After Sleep Onset Change	Correlation Coefficient	0.0062648	0.247193	0.0675009	-0.154022	-0.113656	-0.0243138	0.0635314	0.0294904	-0.0911382
	Sig. (2-tailed)	0.971949	0.158705	0.704461	0.384458	0.522165	0.891434	0.721127	0.868502	0.625833
	N	34	34	34	34	34	34	34	34	31
Sleep Quality - PSQI Change	Correlation Coefficient	-0.220519	-.384*	0.000512993	0.0681933	-0.0563429	0.0810891	0.0457496	0.0149299	0.119129
	Sig. (2-tailed)	0.233228	0.033044	0.997815	0.71548	0.763375	0.664545	0.806934	0.936464	0.545984
	N	31	31	31	31	31	31	31	31	28
Mood Disturbance - POMS Total Change	Correlation Coefficient	-0.0584736	-0.149369	-0.151733	-0.114528	0.248241	-0.0565348	-0.243837	-.363*	0.120705
	Sig. (2-tailed)	0.754694	0.422559	0.415171	0.539557	0.178129	0.762592	0.186203	0.0447777	0.532819
	N	31	31	31	31	31	31	31	31	29
Depression - DASS Change	Correlation Coefficient	0.0681009	-0.165395	-0.109089	0.0673295	0.299401	0.120835	-0.156134	-0.173999	0.0658497
	Sig. (2-tailed)	0.684558	0.321023	0.51443	0.68795	0.0678316	0.469895	0.349231	0.296131	0.707042
	N	38	38	38	38	38	38	38	38	35
Anxiety - DASS Change	Correlation Coefficient	-0.31393	-0.121705	0.113215	-0.106666	-0.00503556	0.0851069	0.17625	0.00154428	-0.0115659
	Sig. (2-tailed)	0.0549352	0.466681	0.49855	0.523871	0.976063	0.611431	0.289829	0.992658	0.947424
	N	38	38	38	38	38	38	38	38	35
Stress - DASS Change	Correlation Coefficient	-0.250322	0.00643979	0.0125363	-0.0736924	0.0673854	-0.160461	-0.130545	-0.0396805	0.232313
	Sig. (2-tailed)	0.140889	0.970265	0.942152	0.669284	0.696176	0.349858	0.447922	0.81827	0.193271
	N	36	36	36	36	36	36	36	36	33
Attention - RVP A' - Change^	Correlation Coefficient	0.00836237	0.0663384	0.00265568	0.0301394	0.191423	-0.00306	-0.163164	-0.160453	0.098862
	Sig. (2-tailed)	0.958616	0.680273	0.986852	0.851613	0.230556	0.984851	0.30806	0.316276	0.56047
	N	41	41	41	41	41	41	41	41	37
Procesisng speed - RVP Mean latency - Change	Correlation Coefficient	-0.185714	-0.0717612	0.194573	-0.00592334	-0.020245	-0.089789	-0.253384	0.0203833	.468**
	Sig. (2-tailed)	0.245023	0.655698	0.22283	0.97068	0.900021	0.576653	0.109935	0.899341	0.0035274
	N	41	41	41	41	41	41	41	41	37
Cognitive flexibility - AST Median Switching Cost - Block 7 - Change	Correlation Coefficient	-0.288388	-0.132443	-.437**	-0.0386516	-0.0393258	-0.0200831	0.0323475	-0.286444	0.0526316
	Sig. (2-tailed)	0.0640064	0.403088	0.00376851	0.807988	0.804704	0.899544	0.838852	0.0659016	0.753656
	N	42	42	42	42	42	42	42	42	38
Planning - SWM - Strategy - Change	Correlation Coefficient	0.0647755	0.0872806	-0.222409	0.0414433	0.0199231	0.235103	-0.178986	-0.149212	-0.00054882
	Sig. (2-tailed)	0.683602	0.582578	0.156869	0.794409	0.90034	0.133937	0.256734	0.345622	0.997391
	N	42	42	42	42	42	42	42	42	38
Word memory - RAVLT - Immediate Change^	Correlation Coefficient	-0.0401929	0.210238	0.146397	-0.177383	-0.105656	-0.208645	-0.197018	0.0435963	0.244337
	Sig. (2-tailed)	0.800484	0.181429	0.354899	0.261088	0.505456	0.184836	0.211085	0.783977	0.139302
	N	42	42	42	42	42	42	42	42	38
Story memory - LM Immediate Change^	Correlation Coefficient	0.00453846	0.183711	0.212603	-0.0844477	-0.250334	0.109336	0.165487	0.00534889	0.111525
	Sig. (2-tailed)	0.977243	0.244181	0.176452	0.594921	0.109829	0.490656	0.294937	0.973181	0.505026
	N	42	42	42	42	42	42	42	42	38
Spatial working memory - SWM - Between errors - Change	Correlation Coefficient	-0.198322	0.0984448	0.0488483	-0.173279	-0.169412	-0.0101655	0.186413	0.00259351	0.00350244
	Sig. (2-tailed)	0.208017	0.535092	0.758689	0.272461	0.28347	0.949055	0.237194	0.986995	0.98335
	N	42	42	42	42	42	42	42	42	38
Visual learning - PAL - Total errors - Change	Correlation Coefficient	0.219789	-.310*	0.11016	-0.0206813	-0.113215	0.0168051	-0.0599628	0.00859692	0.160714
	Sig. (2-tailed)	0.161939	0.045395	0.487373	0.896567	0.475305	0.915876	0.706013	0.956908	0.335096
	N	42	42	42	42	42	42	42	42	38
Verbal fluency - COWAT Corrected Score Change^	Correlation Coefficient	0.106014	0.071768	0.251395	0.0940185	0.103329	0.122073	0.0376741	-0.11112	0.0246278
	Sig. (2-tailed)	0.504005	0.651516	0.10828	0.553693	0.514928	0.44122	0.812756	0.483564	0.883316
	N	42	42	42	42	42	42	42	42	38
General fatigue - MFI Change	Correlation Coefficient	0.0175715	-0.164377	0.0892172	-0.23666	-0.221332	-0.176361	-0.146354	-0.241775	.421*
	Sig. (2-tailed)	0.916608	0.324049	0.594266	0.15256	0.181734	0.28952	0.380604	0.143628	0.0117605
	N	38	38	38	38	38	38	38	38	35
Brainfog - MFTQ Change	Correlation Coefficient	0.157143	0.0670926	-0.0499547	0.0773519	0.0406832	-0.139099	-0.0835431	-0.0445993	-0.000711238
	Sig. (2-tailed)	0.326493	0.676834	0.756433	0.630731	0.800617	0.385751	0.60355	0.781871	0.996667
	N	41	41	41	41	41	41	41	41	37
Total symptoms - SSH Change	Correlation Coefficient	-0.139516	-0.242956	.389*	0.125806	0.322334	-0.0797172	-0.251731	.364*	0.257631
	Sig. (2-tailed)	0.454132	0.18785	0.0305593	0.500081	0.0769814	0.669899	0.171908	0.0440402	0.194502
	N	31	31	31	31	31	31	31	31	27
Bacteroides Count Change	Correlation Coefficient	1	0.0979184	0.210298	0.0997488	0.0963439	.316*	-0.193819	0.0981282	-0.203195
	Sig. (2-tailed)		0.537289	0.1813	0.529671	0.543883	0.0416736	0.218739	0.536413	0.221122
	N	42	42	42	42	42	42	42	42	38
Bifidobacterium Count Change	Correlation Coefficient	0.0979184	1	0.163081	0.0918407	0.178805	0.0494231	0.105432	-0.0671923	0.182543
	Sig. (2-tailed)	0.537289		0.302112	0.562955	0.257224	0.755936	0.506364	0.672446	0.272671
	N	42	42	42	42	42	42	42	42	38
Clostridium Count Change	Correlation Coefficient	0.210298	0.163081	1	0.124098	0.0228979	0.168847	-0.061858	.425**	0.0525856
	Sig. (2-tailed)	0.1813	0.302112		0.43362	0.885551	0.285101	0.697157	0.00503531	0.753865
	N	42	42	42	42	42	42	42	42	38
Escherichia Count Change	Correlation Coefficient	0.0997488	0.0918407	0.124098	1	0.290206	0.164323	0.193996	0.097642	-0.0532881
	Sig. (2-tailed)	0.529671	0.562955	0.43362		0.0622746	0.298392	0.21831	0.538443	0.75068
	N	42	42	42	42	42	42	42	42	38
Enterococcus Count Change	Correlation Coefficient	0.0963439	0.178805	0.0228979	0.290206	1	0.0142192	-0.277597	0.164598	-0.244415
	Sig. (2-tailed)	0.543883	0.257224	0.885551	0.0622746		0.928785	0.0750907	0.297574	0.139173
	N	42	42	42	42	42	42	42	42	38
Eubacterium Count Change	Correlation Coefficient	.316*	0.0494231	0.168847	0.164323	0.0142192	1	0.129388	-0.016912	-0.0654069
	Sig. (2-tailed)	0.0416736	0.755936	0.285101	0.298392	0.928785		0.414119	0.915342	0.69643
	N	42	42	42	42	42	42	42	42	38
Lactobacillus Count Change	Correlation Coefficient	-0.193819	0.105432	-0.061858	0.193996	-0.277597	0.129388	1	-0.1114	-0.0301194
	Sig. (2-tailed)	0.218739	0.506364	0.697157	0.21831	0.0750907	0.414119		0.482458	0.85754
	N	42	42	42	42	42	42	42	42	38
Streptococcus Count Change	Correlation Coefficient	0.0981282	-0.0671923	.425**	0.097642	0.164598	-0.016912	-0.1114	1	-0.242806
	Sig. (2-tailed)	0.536413	0.672446	0.00503531	0.538443	0.297574	0.915342	0.482458		0.141877
	N	42	42	42	42	42	42	42	42	38
D:L Lactate ratio - Change	Correlation Coefficient	-0.203195	0.182543	0.0525856	-0.0532881	-0.244415	-0.0654069	-0.0301194	-0.242806	1
	Sig. (2-tailed)	0.221122	0.272671	0.753865	0.75068	0.139173	0.69643	0.85754	0.141877
	N	38	38	38	38	38	38	38	38	38
**. Correlation is significant at the 0.01 level (2-tailed).
*. Correlation is significant at the 0.05 level (2-tailed).
N.B. Lower scores on clinical outcomes = improvement, ^ = variables with reversed correlations (i.e., multiplied by -1) to allow for consistent interpretation

## Sheet: Table S4.
Table S4. Spearman's rho correlations between change in microbial count, lactate ratio and clinical symptoms for females
		Bacteroides Count Change	Bifidobacterium Count Change	Clostridium Count Change	Escherichia Count Change	Enterococcus Count Change	Eubacterium Count Change	Lactobacillus Count Change	Streptococcus Count Change	D:L Lactate ratio - Change
Actigraphy Sleep Efficiency Change^	Correlation Coefficient	-0.0563241	-0.288981	-0.301633	0.290514	-0.286002	0.262012	0.156001	-0.0464427	-0.233083
	Sig. (2-tailed)	0.798523	0.181105	0.161891	0.178697	0.185849	0.227152	0.477206	0.833337	0.322678
	N	23	23	23	23	23	23	23	23	20
Actigraphy Sleep Fragmentation Index Change	Correlation Coefficient	-0.192688	-0.138626	-0.139292	0.254941	-0.0297918	0.269936	0.218851	-0.151186	-0.323308
	Sig. (2-tailed)	0.378393	0.528167	0.526165	0.240397	0.892661	0.21289	0.31573	0.491074	0.16439
	N	23	23	23	23	23	23	23	23	20
Actigraphy Sleep Onset Latency Change	Correlation Coefficient	0.27668	-.466*	0.039082	0.355731	0.00397224	0.379892	0.0667775	0.006917	-0.230075
	Sig. (2-tailed)	0.201236	0.025017	0.859473	0.0957346	0.985649	0.0737726	0.762094	0.975012	0.329138
	N	23	23	23	23	23	23	23	23	20
Actigraphy Wake After Sleep Onset Change	Correlation Coefficient	0.076087	-0.141291	-0.0521093	-0.212451	-0.19464	-0.260031	0.154879	-0.0899209	0.0796992
	Sig. (2-tailed)	0.730055	0.520185	0.813331	0.33044	0.373488	0.230813	0.48042	0.683255	0.738374
	N	23	23	23	23	23	23	23	23	20
Diary Sleep Efficiency Change^	Correlation Coefficient	0.0688312	-0.210973	-0.151077	-0.0350649	0.0457526	-0.0610588	0.0148616	0.250649	-0.0216718
	Sig. (2-tailed)	0.766878	0.358623	0.513306	0.880059	0.843883	0.792614	0.94902	0.273124	0.93198
	N	21	21	21	21	21	21	21	21	18
Diary Sleep Onset Latency Change	Correlation Coefficient	-0.251966	-0.261239	-0.0762894	0.0529915	0.375587	-0.0164384	-0.182241	0.0584615	-0.256917
	Sig. (2-tailed)	0.214331	0.197372	0.711077	0.797105	0.0586467	0.936474	0.372906	0.776657	0.236646
	N	26	26	26	26	26	26	26	26	23
Diary Wake After Sleep Onset Change	Correlation Coefficient	-0.0118577	0.134552	-0.0763151	-0.258046	-0.260652	-0.0124259	0.0956579	0.0141163	-0.240351
	Sig. (2-tailed)	0.958232	0.550514	0.735704	0.246268	0.241362	0.956232	0.671961	0.950285	0.321602
	N	22	22	22	22	22	22	22	22	19
Sleep Quality - PSQI Change	Correlation Coefficient	0.161899	-0.20226	-0.172777	0.0175553	-0.119112	0.241683	0.0208333	-0.0968791	0.0806203
	Sig. (2-tailed)	0.483222	0.379263	0.453892	0.939795	0.607076	0.291213	0.928578	0.676125	0.750481
	N	21	21	21	21	21	21	21	21	18
Mood Disturbance - POMS Total Change	Correlation Coefficient	-0.0466165	-0.156375	-0.366509	0.0315789	.468*	-0.145661	-0.271598	-0.421053	-0.221878
	Sig. (2-tailed)	0.84527	0.510301	0.111965	0.894854	0.0372629	0.540038	0.246721	0.0644881	0.376225
	N	20	20	20	20	20	20	20	20	18
Depression - DASS Change	Correlation Coefficient	0.20081	-0.254531	-0.121571	0.117171	0.323248	0.110832	-0.249765	-0.104837	-0.193604
	Sig. (2-tailed)	0.335799	0.219505	0.562664	0.576988	0.114992	0.597902	0.228556	0.617971	0.38798
	N	25	25	25	25	25	25	25	25	22
Anxiety - DASS Change	Correlation Coefficient	-0.251705	0.0725601	0.0411685	-0.310269	-0.0620852	0.0369155	0.0573576	0.00426619	-0.0978131
	Sig. (2-tailed)	0.224841	0.730334	0.84509	0.131182	0.768133	0.860933	0.785369	0.983853	0.664982
	N	25	25	25	25	25	25	25	25	22
Stress - DASS Change	Correlation Coefficient	-0.0683352	0.186282	-0.10066	-0.0435256	0.156582	-0.199085	-0.256593	-0.0709467	0.128739
	Sig. (2-tailed)	0.751037	0.383459	0.639786	0.839961	0.464981	0.35101	0.226153	0.741833	0.578106
	N	24	24	24	24	24	24	24	24	21
Attention - RVP A' - Change^	Correlation Coefficient	-0.0969231	-0.00366922	-0.0948715	0.236923	0.270674	0.0235068	0.241241	-0.101538	0.159797
	Sig. (2-tailed)	0.644876	0.986112	0.651923	0.254163	0.190645	0.911195	0.245353	0.62913	0.477489
	N	25	25	25	25	25	25	25	25	22
Procesisng speed - RVP Mean latency - Change	Correlation Coefficient	-0.127692	0.147992	0.0360124	-0.0992308	-0.0518889	-0.0913296	-0.0425193	-0.0130769	.516*
	Sig. (2-tailed)	0.543006	0.480201	0.864303	0.636984	0.805429	0.664159	0.84007	0.950531	0.0140639
	N	25	25	25	25	25	25	25	25	22
Cognitive flexibility - AST Median Switching Cost - Block 7 - Change	Correlation Coefficient	-0.182906	-0.206434	-.577**	0.0208547	-0.0653494	-0.178767	0.0823401	-0.327863	0.0355731
	Sig. (2-tailed)	0.371134	0.311637	0.00203661	0.919456	0.751115	0.38224	0.689241	0.102024	0.871984
	N	26	26	26	26	26	26	26	26	23
Planning - SWM - Strategy - Change	Correlation Coefficient	-0.208122	0.102204	-0.3074	-0.116273	-0.0449905	0.115266	-.498**	-0.229107	0.148899
	Sig. (2-tailed)	0.307608	0.619321	0.126608	0.571635	0.827246	0.574992	0.00967618	0.260242	0.497728
	N	26	26	26	26	26	26	26	26	23
Word memory - RAVLT - Immediate Change^	Correlation Coefficient	0.00307745	0.259822	0.0145009	-0.328945	-0.17355	-0.10721	-0.140119	-0.0465037	0.304348
	Sig. (2-tailed)	0.988096	0.199902	0.943949	0.100831	0.396509	0.602166	0.494789	0.821526	0.157962
	N	26	26	26	26	26	26	26	26	23
Story memory - LM Immediate Change^	Correlation Coefficient	-0.116963	-0.0160818	0.000345319	-0.295828	-.497**	0.000856458	0.174105	-0.157319	0.117647
	Sig. (2-tailed)	0.56934	0.937849	0.998664	0.142289	0.00985404	0.996687	0.394975	0.442774	0.592917
	N	26	26	26	26	26	26	26	26	23
Spatial working memory - SWM - Between errors - Change	Correlation Coefficient	-0.244528	0.198463	0.137782	-.470*	-0.315677	-0.133265	0.0733897	-0.0273598	0.056352
	Sig. (2-tailed)	0.228623	0.331094	0.502084	0.015341	0.116193	0.516335	0.721622	0.894453	0.798425
	N	26	26	26	26	26	26	26	26	23
Visual learning - PAL - Total errors - Change	Correlation Coefficient	.416*	-0.164191	0.199697	-0.217964	-0.168333	0.140703	0.00253871	0.027716	0.274549
	Sig. (2-tailed)	0.034334	0.422842	0.328036	0.284768	0.411072	0.492976	0.99018	0.893087	0.204871
	N	26	26	26	26	26	26	26	26	23
Verbal fluency - COWAT Corrected Score Change^	Correlation Coefficient	0.18875	0.0453136	0.098399	-0.0584715	0.101309	0.289091	-0.046251	-0.22397	0.125525
	Sig. (2-tailed)	0.355775	0.826024	0.632489	0.77662	0.622408	0.152036	0.82248	0.271372	0.568209
	N	26	26	26	26	26	26	26	26	23
General fatigue - MFI Change	Correlation Coefficient	0.211732	0.0744662	0.0514353	-0.187076	-0.0571348	-0.284488	-0.170107	-0.268873	0.245298
	Sig. (2-tailed)	0.30961	0.723518	0.807098	0.370555	0.786183	0.168113	0.416252	0.19373	0.271198
	N	25	25	25	25	25	25	25	25	22
Brainfog - MFTQ Change	Correlation Coefficient	0.0598291	-0.0105957	-0.0176052	0.171966	0.180571	-0.0739727	-0.0214631	-0.185641	0.048419
	Sig. (2-tailed)	0.771567	0.959029	0.931975	0.400899	0.377377	0.719498	0.917114	0.363899	0.826348
	N	26	26	26	26	26	26	26	26	23
Total symptoms - SSH Change	Correlation Coefficient	0.00779221	-0.210984	0.254204	0.171429	.444*	0.140442	-0.275607	0.407792	0.281734
	Sig. (2-tailed)	0.973258	0.358597	0.266152	0.457477	0.0437479	0.543718	0.226569	0.066503	0.257375
	N	21	21	21	21	21	21	21	21	18
Bacteroides Count Change	Correlation Coefficient	1	-0.0595552	.397*	0.173333	-0.0227003	0.318151	-0.218533	0.184957	-0.0652174
	Sig. (2-tailed)		0.772585	0.044437	0.397107	0.912353	0.113205	0.283481	0.3657	0.767502
	N	26	26	26	26	26	26	26	26	23
Bifidobacterium Count Change	Correlation Coefficient	-0.0595552	1	0.219506	0.194011	0.168349	-0.0691732	0.02544	-0.185973	0.241528
	Sig. (2-tailed)	0.772585		0.281289	0.342275	0.411025	0.737044	0.901823	0.363026	0.266882
	N	26	26	26	26	26	26	26	26	23
Clostridium Count Change	Correlation Coefficient	.397*	0.219506	1	-0.0279613	0.0309083	0.357895	-0.0330983	0.340713	-0.0585906
	Sig. (2-tailed)	0.044437	0.281289		0.892146	0.880854	0.072628	0.872478	0.0885208	0.790587
	N	26	26	26	26	26	26	26	26	23
Escherichia Count Change	Correlation Coefficient	0.173333	0.194011	-0.0279613	1	0.219093	0.305822	0.190436	-0.0194872	0.121542
	Sig. (2-tailed)	0.397107	0.342275	0.892146		0.282219	0.128669	0.351416	0.924722	0.580646
	N	26	26	26	26	26	26	26	26	23
Enterococcus Count Change	Correlation Coefficient	-0.0227003	0.168349	0.0309083	0.219093	1	-0.0204998	-0.355886	0.115221	-0.203845
	Sig. (2-tailed)	0.912353	0.411025	0.880854	0.282219		0.920822	0.0743646	0.575143	0.350852
	N	26	26	26	26	26	26	26	26	23
Eubacterium Count Change	Correlation Coefficient	0.318151	-0.0691732	0.357895	0.305822	-0.0204998	1	0.00859994	0.222946	-0.244181
	Sig. (2-tailed)	0.113205	0.737044	0.072628	0.128669	0.920822		0.966742	0.273628	0.261502
	N	26	26	26	26	26	26	26	26	23
Lactobacillus Count Change	Correlation Coefficient	-0.218533	0.02544	-0.0330983	0.190436	-0.355886	0.00859994	1	-0.142437	-0.0533098
	Sig. (2-tailed)	0.283481	0.901823	0.872478	0.351416	0.0743646	0.966742		0.487607	0.809107
	N	26	26	26	26	26	26	26	26	23
Streptococcus Count Change	Correlation Coefficient	0.184957	-0.185973	0.340713	-0.0194872	0.115221	0.222946	-0.142437	1	-0.26581
	Sig. (2-tailed)	0.3657	0.363026	0.0885208	0.924722	0.575143	0.273628	0.487607		0.220239
	N	26	26	26	26	26	26	26	26	23
D:L Lactate ratio - Change	Correlation Coefficient	-0.0652174	0.241528	-0.0585906	0.121542	-0.203845	-0.244181	-0.0533098	-0.26581	1
	Sig. (2-tailed)	0.767502	0.266882	0.790587	0.580646	0.350852	0.261502	0.809107	0.220239
	N	23	23	23	23	23	23	23	23	23
**. Correlation is significant at the 0.01 level (2-tailed).
*. Correlation is significant at the 0.05 level (2-tailed).
N.B. Lower scores on clinical outcomes = improvement, ^ = variables with reversed correlations (i.e., multiplied by -1) to allow for consistent interpretation

## Sheet: Table S5.
Table S5. Spearman's rho correlations between change in microbial count, lactate ratio and clinical symptoms for males
		Bacteroides Count Change	Bifidobacterium Count Change	Clostridium Count Change	Escherichia Count Change	Enterococcus Count Change	Eubacterium Count Change	Lactobacillus Count Change	Streptococcus Count Change	D:L Lactate ratio - Change
Actigraphy Sleep Efficiency Change^	Correlation Coefficient	-0.303571	0.0181848	0.09788	-0.153571	-0.267903	0.0072075	0.511988	0.00714286	0.331868
	Sig. (2-tailed)	0.271356	0.948712	0.728565	0.584764	0.334357	0.979662	0.051047	0.979844	0.246377
	N	15	15	15	15	15	15	15	15	14
Actigraphy Sleep Fragmentation Index Change	Correlation Coefficient	-0.478571	-0.0981981	0.0414108	0.0285714	-0.0744176	-0.320734	0.338815	0.392857	0.287912
	Sig. (2-tailed)	0.0711308	0.727714	0.883502	0.91949	0.792105	0.243797	0.216707	0.147467	0.318193
	N	15	15	15	15	15	15	15	15	14
Actigraphy Sleep Onset Latency Change	Correlation Coefficient	-0.203571	0.0363696	0.0414108	-0.182143	-0.416738	0.338752	.610*	-0.25	.802**
	Sig. (2-tailed)	0.466795	0.897611	0.883502	0.515882	0.122275	0.216798	0.015777	0.368846	0.000556306
	N	15	15	15	15	15	15	15	15	14
Actigraphy Wake After Sleep Onset Change	Correlation Coefficient	-.529*	-0.272772	0.0414108	-0.0357143	-0.0914273	-0.178386	0.0790569	-0.128571	0.0285714
	Sig. (2-tailed)	0.0427973	0.325305	0.883502	0.899447	0.745895	0.524723	0.779431	0.647916	0.922761
	N	15	15	15	15	15	15	15	15	14
Diary Sleep Efficiency Change^	Correlation Coefficient	0.258741	0.352369	-0.152274	-0.132867	.597*	-0.143608	-0.242031	-0.258741	-0.300699
	Sig. (2-tailed)	0.416775	0.261285	0.63661	0.680598	0.0405712	0.656129	0.448513	0.416775	0.34226
	N	12	12	12	12	12	12	12	12	12
Diary Sleep Onset Latency Change	Correlation Coefficient	0.197059	0.301526	-0.273258	-0.414706	-0.01788	0.410382	-0.0184219	-.656**	0.175
	Sig. (2-tailed)	0.464464	0.256403	0.305822	0.110229	0.947598	0.11437	0.946012	0.00580074	0.532748
	N	16	16	16	16	16	16	16	16	15
Diary Wake After Sleep Onset Change	Correlation Coefficient	0.18564	0.452821	0.35956	-0.0490369	0.445959	0.0807018	0	0.119089	0.101576
	Sig. (2-tailed)	0.563504	0.139346	0.250992	0.879709	0.146195	0.803113	1	0.7124	0.753434
	N	12	12	12	12	12	12	12	12	12
Sleep Quality - PSQI Change	Correlation Coefficient	-.758*	-.681*	0.290929	0.212121	0.0887625	-0.3064	0.0887625	0.333333	0.175758
	Sig. (2-tailed)	0.0111434	0.0301509	0.414778	0.556306	0.807355	0.389209	0.807355	0.346594	0.627188
	N	10	10	10	10	10	10	10	10	10
Mood Disturbance - POMS Total Change	Correlation Coefficient	-0.572727	-0.0825723	0.282539	-0.390909	-0.389582	0.0511766	0.111658	-0.218182	0.509091
	Sig. (2-tailed)	0.0655431	0.809276	0.399891	0.23454	0.236274	0.881213	0.743783	0.519248	0.109737
	N	11	11	11	11	11	11	11	11	11
Depression - DASS Change	Correlation Coefficient	-0.332314	-0.0410231	-0.295294	0.104029	0.164738	0.0703253	0.00303951	-0.274521	0.251403
	Sig. (2-tailed)	0.267277	0.894145	0.327335	0.735207	0.590702	0.819418	0.992137	0.364047	0.407362
	N	13	13	13	13	13	13	13	13	13
Anxiety - DASS Change	Correlation Coefficient	-0.42048	-.567*	0.0781899	0.204708	0.0315409	0.151476	0.334621	-0.248969	0.160446
	Sig. (2-tailed)	0.152531	0.0434748	0.799574	0.5023	0.918529	0.621312	0.263767	0.41207	0.600542
	N	13	13	13	13	13	13	13	13	13
Stress - DASS Change	Correlation Coefficient	-.701*	-0.402122	0.14061	-0.178634	-0.406356	0.0410035	0.188813	0.147111	0.294221
	Sig. (2-tailed)	0.0111699	0.195028	0.662929	0.578567	0.189924	0.899319	0.556733	0.648215	0.353265
	N	12	12	12	12	12	12	12	12	12
Attention - RVP A' - Change^	Correlation Coefficient	0.108824	0.250774	0.128953	-0.317647	0.0893998	-0.0577794	-.571*	-0.141176	0.05
	Sig. (2-tailed)	0.688288	0.348852	0.634098	0.230573	0.741965	0.831681	0.0208556	0.602003	0.859541
	N	16	16	16	16	16	16	16	16	15
Procesisng speed - RVP Mean latency - Change	Correlation Coefficient	-0.432353	-0.435869	.507*	0.414706	0.171648	-0.0325935	-0.408352	0.223529	0.332143
	Sig. (2-tailed)	0.094421	0.0914749	0.0452243	0.110229	0.52501	0.904619	0.11635	0.405298	0.226472
	N	16	16	16	16	16	16	16	16	15
Cognitive flexibility - AST Median Switching Cost - Block 7 - Change	Correlation Coefficient	-0.394118	-0.191066	-0.171938	-0.0882353	-0.0822478	0.194079	0.0521954	-0.197059	0.0928571
	Sig. (2-tailed)	0.130913	0.478423	0.524299	0.745222	0.762029	0.471379	0.847762	0.464464	0.742045
	N	16	16	16	16	16	16	16	16	15
Planning - SWM - Strategy - Change	Correlation Coefficient	.588*	0.15038	-0.0185589	0.268156	0.160315	0.463433	0.272197	-0.0296304	-0.273885
	Sig. (2-tailed)	0.016556	0.578276	0.945611	0.315301	0.553115	0.0706149	0.30778	0.913258	0.323257
	N	16	16	16	16	16	16	16	16	15
Word memory - RAVLT - Immediate Change^	Correlation Coefficient	-0.0911765	0.247789	0.334665	0.0264706	0.0643679	-0.339269	-0.29475	0.205882	0.178571
	Sig. (2-tailed)	0.737005	0.35481	0.205159	0.922481	0.812788	0.198607	0.26777	0.444285	0.524284
	N	16	16	16	16	16	16	16	16	15
Story memory - LM Immediate Change^	Correlation Coefficient	0.3	0.352278	.522*	-0.0264706	0.210984	0.320009	-0.0307032	0.308824	0.153571
	Sig. (2-tailed)	0.258936	0.180835	0.0380933	0.922481	0.432825	0.226933	0.910129	0.244499	0.584764
	N	16	16	16	16	16	16	16	16	15
Spatial working memory - SWM - Between errors - Change	Correlation Coefficient	0.0823529	-0.0268687	-0.0767579	0.417647	0.368327	0.228154	0.334665	0.0617647	-0.15
	Sig. (2-tailed)	0.761733	0.921318	0.777528	0.107474	0.160399	0.395391	0.205159	0.820242	0.59363
	N	16	16	16	16	16	16	16	16	15
Visual learning - PAL - Total errors - Change	Correlation Coefficient	0.00441501	-.529*	-0.0430161	0.416483	0.0501008	-0.148261	-0.302649	0.222222	0.00714924
	Sig. (2-tailed)	0.987053	0.0351996	0.874316	0.108559	0.853809	0.583704	0.254548	0.408122	0.979826
	N	16	16	16	16	16	16	16	16	15
Verbal fluency - COWAT Corrected Score Change^	Correlation Coefficient	0.0735835	0.0343575	.550*	0.320824	0.196824	-0.11935	-0.24427	0.0912436	0.0214477
	Sig. (2-tailed)	0.786526	0.89948	0.0272969	0.225685	0.465006	0.659752	0.361905	0.736818	0.939524
	N	16	16	16	16	16	16	16	16	15
General fatigue - MFI Change	Correlation Coefficient	-.738**	-.602*	0.227135	-0.10586	-0.516146	-0.0974576	0.237348	-0.0473584	0.532085
	Sig. (2-tailed)	0.00395827	0.0295865	0.455506	0.730701	0.0709653	0.751443	0.43492	0.8779	0.0612452
	N	13	13	13	13	13	13	13	13	13
Brainfog - MFTQ Change	Correlation Coefficient	-0.00357143	0.20367	-0.0715277	-0.121429	-0.31468	-0.428846	0.0571726	0.242857	-0.182418
	Sig. (2-tailed)	0.989921	0.466575	0.800024	0.666401	0.253312	0.110706	0.839617	0.383128	0.532509
	N	15	15	15	15	15	15	15	15	14
Total symptoms - SSH Change	Correlation Coefficient	-0.6	-0.293894	0.581534	0.10303	0.163869	-0.36199	-0.245804	0.321212	0.566667
	Sig. (2-tailed)	0.066688	0.409818	0.077834	0.776998	0.651008	0.304005	0.49363	0.365468	0.111633
	N	10	10	10	10	10	10	10	10	9
Bacteroides Count Change	Correlation Coefficient	1	.511*	-0.110531	0.0294118	0.421967	0.322972	-0.0552657	-0.123529	-0.403571
	Sig. (2-tailed)		0.0433241	0.683631	0.913896	0.103515	0.222417	0.838912	0.648542	0.135768
	N	16	16	16	16	16	16	16	16	15
Bifidobacterium Count Change	Correlation Coefficient	.511*	1	-0.012466	-0.229876	0.272233	0.236097	0.186989	-0.00895622	0.138744
	Sig. (2-tailed)	0.0433241		0.963453	0.391736	0.307713	0.378685	0.488034	0.973739	0.621918
	N	16	16	16	16	16	16	16	16	15
Clostridium Count Change	Correlation Coefficient	-0.110531	-0.012466	1	0.211852	0.156786	-0.139192	-0.342949	.580*	0.267288
	Sig. (2-tailed)	0.683631	0.963453		0.430889	0.561997	0.60717	0.193469	0.0184423	0.335512
	N	16	16	16	16	16	16	16	16	15
Escherichia Count Change	Correlation Coefficient	0.0294118	-0.229876	0.211852	1	0.493487	-0.0740761	-0.058336	.500*	-0.264286
	Sig. (2-tailed)	0.913896	0.391736	0.430889		0.0520692	0.785128	0.830081	0.0485803	0.341174
	N	16	16	16	16	16	16	16	16	15
Enterococcus Count Change	Correlation Coefficient	0.421967	0.272233	0.156786	0.493487	1	0.0648464	-0.216514	0.228864	-0.259398
	Sig. (2-tailed)	0.103515	0.307713	0.561997	0.0520692		0.811419	0.420573	0.393884	0.350506
	N	16	16	16	16	16	16	16	16	15
Eubacterium Count Change	Correlation Coefficient	0.322972	0.236097	-0.139192	-0.0740761	0.0648464	1	0.312408	-.520*	0.299111
	Sig. (2-tailed)	0.222417	0.378685	0.60717	0.785128	0.811419		0.23878	0.0389441	0.278812
	N	16	16	16	16	16	16	16	16	15
Lactobacillus Count Change	Correlation Coefficient	-0.0552657	0.186989	-0.342949	-0.058336	-0.216514	0.312408	1	-0.205711	0.127997
	Sig. (2-tailed)	0.838912	0.488034	0.193469	0.830081	0.420573	0.23878		0.444672	0.649396
	N	16	16	16	16	16	16	16	16	15
Streptococcus Count Change	Correlation Coefficient	-0.123529	-0.00895622	.580*	.500*	0.228864	-.520*	-0.205711	1	-0.0142857
	Sig. (2-tailed)	0.648542	0.973739	0.0184423	0.0485803	0.393884	0.0389441	0.444672		0.9597
	N	16	16	16	16	16	16	16	16	15
D:L Lactate ratio - Change	Correlation Coefficient	-0.403571	0.138744	0.267288	-0.264286	-0.259398	0.299111	0.127997	-0.0142857	1
	Sig. (2-tailed)	0.135768	0.621918	0.335512	0.341174	0.350506	0.278812	0.649396	0.9597
	N	15	15	15	15	15	15	15	15	15
**. Correlation is significant at the 0.01 level (2-tailed).
*. Correlation is significant at the 0.05 level (2-tailed).
N.B. Lower scores on clinical outcomes = improvement, ^ = variables with reversed correlations (i.e., multiplied by -1) to allow for consistent interpretation

## Sheet: Table S6.
Table S6. Spearman's rho correlations for baseline clinical outcome variables for the total sample
		Actigraphy Sleep Onset Latency Baseline	Actigraphy Wake Bouts Baseline	Actigraphy Wake After Sleep Onset Baseline	Actigraphy Sleep Fragmentation Index Baseline	Actigraphy Sleep Efficiency Baseline^	Diary Sleep Onset Latency Baseline	Diary Wake Bouts Baseline	Diary Wake After Sleep Onset Baseline	Diary Sleep Efficiency Baseline^	MAC Positive Baseline	MAC Negative Baseline	Brainfog -MFTQ Baseline	Total symptoms - SSH Baseline	Depression - DASS Baseline	Anxiety - DASS Baseline	Stress - DASS Baseline	General fatigue - MFI Baseline	Physical fatigue - MFI Baseline	Reduced Activity - MFI Baseline	Reduced Motivation - MFI Baseline	Mental fatigue - MFI Baseline	POMS - Tension/Anxiety Baseline	POMS - Depression/Dejection Baseline	POMS - Anger/Hostility Baseline	POMS - Vigour Baseline^	POMS - Fatigue Baseline	POMS - Confusion/Bewilderment Baseline	POMS - Total Mood Disturbance Baseline	Sleep Quality - PSQI Change	Insomnia Severity Index Total Baseline	Word memory - RAVLT - Immediate Baseline^	Story memory - LM Immediate Baseline^	Verbal fluency - COWAT Corrected Score Change^	Cognitive flexibility - AST Median Switching Cost - Block 7 - Baseline	Visual learning - PAL - Total errors - Baseline	Attention - RVP A' - Baseline^	Procesisng speed - RVP Mean latency - Baseline	Planning - SWM - Strategy - Baseline	Spatial working memory - SWM - Between errors - Baseline
Actigraphy Sleep Onset Latency Baseline	Correlation Coefficient	1	.444**	.440**	.774**	-.807**	.308*	-0.125512	0.0494304	-.343*	0.135477	0.134036	-0.242514	0.264085	.336*	.359*	0.126079	-0.0514335	0.0780307	.395*	.417**	-0.0201122	0.203158	0.267649	0.0876658	-0.00881135	0.243125	0.142851	0.264567	-0.0737925	0.208501	0.0504291	-0.0651994	-0.217316	0.0869894	-0.0653469	-0.0950529	-0.0102688	-0.154241	-0.035405
	Sig. (2-tailed)		0.00283332	0.00311856	1.18355e-09	6.43194e-11	0.0444779	0.434264	0.774656	0.0404921	0.398362	0.397406	0.117138	0.125284	0.0315643	0.021046	0.438216	0.749452	0.627727	0.0105207	0.00666294	0.900673	0.221208	0.109258	0.611164	0.959323	0.15933	0.392233	0.130518	0.66886	0.196667	0.7481	0.67786	0.161562	0.579119	0.677171	0.549319	0.947892	0.323373	0.821672
	N	43	43	43	43	43	43	41	36	36	41	42	43	35	41	41	40	41	41	41	41	41	38	37	36	36	35	38	34	36	40	43	43	43	43	43	42	43	43	43
Actigraphy Wake Bouts Baseline	Correlation Coefficient	.444**	1	.743**	.607**	-.568**	0.212363	-0.166921	0.110518	-0.153292	0.105337	0.0410876	-.363*	0.16123	0.138651	0.280839	0.124012	0.0204757	0.0735168	0.134656	0.27744	-0.0288961	0.185506	0.0401354	0.173134	0.0939445	-0.096683	0.0797766	0.0602539	-0.0611093	0.167185	0.239755	0.189101	0.0658627	-0.0707948	-.312*	0.0465154	-0.029977	-0.189712	-0.0931686
	Sig. (2-tailed)	0.00283332		1.12102e-08	1.57719e-05	7.03138e-05	0.171571	0.296901	0.521085	0.372081	0.512177	0.796136	0.0168126	0.354821	0.387297	0.0753014	0.445822	0.898887	0.647816	0.401251	0.079054	0.85767	0.264829	0.813549	0.312595	0.585766	0.5806	0.633997	0.734984	0.723304	0.302483	0.121493	0.224569	0.674763	0.651903	0.0416584	0.769893	0.848665	0.223046	0.552352
	N	43	43	43	43	43	43	41	36	36	41	42	43	35	41	41	40	41	41	41	41	41	38	37	36	36	35	38	34	36	40	43	43	43	43	43	42	43	43	43
Actigraphy Wake After Sleep Onset Baseline	Correlation Coefficient	.440**	.743**	1	.716**	-.775**	0.132387	0.0556088	.380*	-0.262806	-0.0343716	0.0955468	-.302*	0.259455	0.190735	.334*	0.0661491	0.118279	0.112927	0.18038	0.305912	-0.0410149	0.0954941	0.182984	0.153997	-0.0583104	0.0406862	-0.0498878	0.0204924	0.143054	0.288701	0.151369	0.195416	0.0874136	0.0771002	-0.134258	0.144003	0.168309	-0.0766703	-0.0810638
	Sig. (2-tailed)	0.00311856	1.12102e-08		6.795e-08	1.05199e-09	0.397401	0.729849	0.0224007	0.12149	0.83106	0.547236	0.0487751	0.132294	0.232268	0.0327464	0.685079	0.461411	0.482068	0.259081	0.0517592	0.799025	0.56847	0.27835	0.369858	0.735512	0.816494	0.76613	0.908419	0.405226	0.0708097	0.332575	0.209181	0.577263	0.623133	0.390705	0.362908	0.280644	0.625078	0.605324
	N	43	43	43	43	43	43	41	36	36	41	42	43	35	41	41	40	41	41	41	41	41	38	37	36	36	35	38	34	36	40	43	43	43	43	43	42	43	43	43
Actigraphy Sleep Fragmentation Index Baseline	Correlation Coefficient	.774**	.607**	.716**	1	-.919**	0.157378	-0.118278	0.0675806	-0.170656	0.046001	0.102593	-.314*	0.177787	.355*	0.281091	0.164525	0.0635302	0.0960105	.332*	.368*	-0.0347792	0.208859	0.16921	0.203261	-0.0079043	0.0240999	-0.0397784	0.143906	0.0748281	0.273264	0.113182	0.0139929	-0.162495	0.0745299	-0.0404348	0.0957011	0.0567804	-0.0627691	-0.0480388
	Sig. (2-tailed)	1.18355e-09	1.57719e-05	6.795e-08		3.94835e-18	0.31351	0.461416	0.695338	0.319675	0.77519	0.51794	0.0403881	0.306887	0.0228663	0.0750292	0.310352	0.69313	0.550416	0.0341202	0.0178728	0.829086	0.20824	0.316739	0.234446	0.963507	0.8907	0.812569	0.416814	0.664482	0.0879874	0.469901	0.929036	0.297832	0.634797	0.796839	0.546586	0.71761	0.689252	0.759676
	N	43	43	43	43	43	43	41	36	36	41	42	43	35	41	41	40	41	41	41	41	41	38	37	36	36	35	38	34	36	40	43	43	43	43	43	42	43	43	43
Actigraphy Sleep Efficiency Baseline^	Correlation Coefficient	-.807**	-.568**	-.775**	-.919**	1	-0.139556	-0.047067	-0.172363	0.253539	0.010629	-0.197326	0.265322	-0.182278	-.389*	-.351*	-0.162546	-0.032706	-0.0523452	-0.260637	-.375*	0.0988924	-0.245259	-.331*	-0.296357	0.00842261	-0.115538	0.0176915	-0.168069	-0.060458	-0.232693	-0.0707671	0.0175479	0.109187	-0.110624	0.0302125	-0.0555083	-0.0821504	0.0806708	0.0208799
	Sig. (2-tailed)	6.43194e-11	7.03138e-05	1.05199e-09	3.94835e-18		0.372102	0.77012	0.314787	0.135686	0.947413	0.210357	0.0855167	0.29463	0.0119664	0.0242744	0.316288	0.839136	0.745158	0.0997919	0.0156232	0.538457	0.13777	0.0456709	0.0792498	0.961116	0.508661	0.91604	0.342048	0.726138	0.148477	0.652031	0.911072	0.485816	0.480058	0.84749	0.726978	0.600481	0.607081	0.894274
	N	43	43	43	43	43	43	41	36	36	41	42	43	35	41	41	40	41	41	41	41	41	38	37	36	36	35	38	34	36	40	43	43	43	43	43	42	43	43	43
Diary Sleep Onset Latency Baseline	Correlation Coefficient	.308*	0.212363	0.132387	0.157378	-0.139556	1	0.117013	0.00296525	-.437**	-0.20856	0.165169	-0.145023	0.241393	.330*	.323*	0.154235	0.125921	0.183422	0.268338	.308*	.482**	0.244929	.355*	0.0921821	-0.316954	0.316895	.529**	.431**	.451**	.444**	-0.0109029	-0.0893237	-.379*	0.0499048	0.0222608	-0.244308	0.0421483	-0.0645491	-0.0377066
	Sig. (2-tailed)	0.0444779	0.171571	0.397401	0.31351	0.372102		0.460524	0.986103	0.00682011	0.185018	0.289846	0.3476	0.156098	0.0327528	0.0369372	0.335638	0.426843	0.244937	0.0857571	0.0475472	0.00124183	0.132887	0.0288435	0.587382	0.0559544	0.059683	0.000532279	0.00976628	0.00504888	0.00361953	0.944001	0.564207	0.0112203	0.747678	0.885952	0.114369	0.785889	0.677206	0.808003
	N	43	43	43	43	43	44	42	37	37	42	43	44	36	42	42	41	42	42	42	42	42	39	38	37	37	36	39	35	37	41	44	44	44	44	44	43	44	44	44
Diary Wake Bouts Baseline	Correlation Coefficient	-0.125512	-0.166921	0.0556088	-0.118278	-0.047067	0.117013	1	.477**	-0.173557	-0.304014	0.216561	0.0876723	-0.0826313	0.179391	0.0798741	0.12186	0.258811	0.0986854	-0.0420606	0.125671	0.112471	0.140459	.362*	0.150942	-.386*	.501**	0.241472	0.258854	0.234073	0.114803	-0.183025	0.108575	0.0455745	0.0693262	0.141359	0.0335135	0.159235	0.263525	0.253767
	Sig. (2-tailed)	0.434264	0.296901	0.729849	0.461416	0.77012	0.460524		0.00280788	0.304281	0.0533032	0.173833	0.58088	0.636992	0.255641	0.615087	0.447858	0.0979234	0.53409	0.791414	0.427769	0.478228	0.393734	0.0255964	0.372523	0.0182442	0.00187193	0.138621	0.133224	0.163197	0.474773	0.245978	0.493699	0.774425	0.662654	0.371877	0.835219	0.313809	0.0917477	0.104882
	N	41	41	41	41	41	42	42	37	37	41	41	42	35	42	42	41	42	42	42	42	42	39	38	37	37	36	39	35	37	41	42	42	42	42	42	41	42	42	42
Diary Wake After Sleep Onset Baseline	Correlation Coefficient	0.0494304	0.110518	.380*	0.0675806	-0.172363	0.00296525	.477**	1	-.563**	-0.238169	0.0169961	0.0831603	0.136577	0.0156078	0.133142	-0.156787	0.288425	.372*	0.182686	0.166004	0.0198942	-0.29077	0.0978144	-0.169097	-.433*	0.0927557	-0.144964	-0.151225	0.126734	0.225858	-0.1338	0.156447	0.123278	0.29726	0.130637	0.112663	0.209415	-0.0711277	-0.0286343
	Sig. (2-tailed)	0.774656	0.521085	0.0224007	0.695338	0.314787	0.986103	0.00280788		0.000287928	0.161872	0.921627	0.624607	0.471734	0.926948	0.432114	0.361144	0.0834146	0.023341	0.279149	0.326128	0.906963	0.0952529	0.588138	0.35487	0.0131919	0.619689	0.413358	0.425044	0.489449	0.185333	0.429819	0.355133	0.467279	0.0739798	0.440901	0.512976	0.213517	0.675703	0.866401
	N	36	36	36	36	36	37	37	37	37	36	36	37	30	37	37	36	37	37	37	37	37	34	33	32	32	31	34	30	32	36	37	37	37	37	37	36	37	37	37
Diary Sleep Efficiency Baseline^	Correlation Coefficient	-.343*	-0.153292	-0.262806	-0.170656	0.253539	-.437**	-0.173557	-.563**	1	-0.0111991	-0.277238	-0.0170768	-0.290018	-0.212334	-.360*	0.000904987	-0.088247	-0.24612	-0.185478	-0.11318	-0.112276	0.0480859	-0.307049	0.0245143	0.133336	-0.205086	-0.231486	-0.0997218	-0.179776	-0.326185	0.180869	0.196247	0.127983	-.506**	-.428**	.400*	-0.292556	-0.0901382	-0.167469
	Sig. (2-tailed)	0.0404921	0.372081	0.12149	0.319675	0.135686	0.00682011	0.304281	0.000287928		0.948313	0.101632	0.920093	0.120036	0.20706	0.0284771	0.99582	0.603498	0.141995	0.27174	0.504795	0.508226	0.787118	0.0821904	0.894054	0.466913	0.268396	0.187747	0.60007	0.324843	0.0521959	0.28404	0.244378	0.450319	0.00139418	0.00820019	0.0157439	0.0788938	0.595729	0.321818
	N	36	36	36	36	36	37	37	37	37	36	36	37	30	37	37	36	37	37	37	37	37	34	33	32	32	31	34	30	32	36	37	37	37	37	37	36	37	37	37
MAC Positive Baseline	Correlation Coefficient	0.135477	0.105337	-0.0343716	0.046001	0.010629	-0.20856	-0.304014	-0.238169	-0.0111991	1	-.365*	0.00587758	-0.247264	-.469**	-0.140381	-.375*	-.358*	-0.131558	-0.0381118	-0.1999	-.529**	-0.0552663	-0.248781	-0.0881327	.605**	-0.268292	-.342*	-0.222098	-0.31792	-0.273567	0.154099	0.111463	-0.0662717	-0.139812	0.0408878	-0.110041	-0.0321744	0.171673	0.217171
	Sig. (2-tailed)	0.398362	0.512177	0.83106	0.77519	0.947413	0.185018	0.0533032	0.161872	0.948313		0.0189405	0.970531	0.152129	0.00199228	0.381343	0.0171476	0.0214184	0.412269	0.812987	0.210171	0.000374389	0.741736	0.132028	0.603969	7.40553e-05	0.113625	0.0358152	0.199732	0.0588175	0.0835057	0.329871	0.482206	0.676688	0.377188	0.797106	0.493405	0.839703	0.276998	0.167123
	N	41	41	41	41	41	42	41	36	36	42	41	42	35	41	41	40	41	41	41	41	41	38	38	37	37	36	38	35	36	41	42	42	42	42	42	41	42	42	42
MAC Negative Baseline	Correlation Coefficient	0.134036	0.0410876	0.0955468	0.102593	-0.197326	0.165169	0.216561	0.0169961	-0.277238	-.365*	1	-0.0617093	.329*	.694**	.399**	.683**	0.304508	0.136496	0.100601	.411**	.408**	.542**	.724**	.627**	-0.228308	.559**	.648**	.798**	.359*	.504**	-.374*	-0.243533	-0.255331	.324*	0.137443	-0.270178	0.216794	0.0710832	-0.0267081
	Sig. (2-tailed)	0.397406	0.796136	0.547236	0.51794	0.210357	0.289846	0.173833	0.921627	0.101632	0.0189405		0.694241	0.0497392	4.7782e-07	0.00980431	1.19386e-06	0.0528977	0.39479	0.531428	0.00754751	0.00815812	0.000445053	4.07891e-07	4.23692e-05	0.180483	0.000476474	1.1068e-05	1.61904e-08	0.0313164	0.00092584	0.0135908	0.115559	0.0984323	0.0337613	0.379456	0.0835483	0.162596	0.650576	0.865005
	N	42	42	42	42	42	43	41	36	36	41	43	43	36	41	41	40	41	41	41	41	41	38	37	36	36	35	38	34	36	40	43	43	43	43	43	42	43	43	43
Brainfog -MFTQ Baseline	Correlation Coefficient	-0.242514	-.363*	-.302*	-.314*	0.265322	-0.145023	0.0876723	0.0831603	-0.0170768	0.00587758	-0.0617093	1	-0.0472721	-0.217951	-.439**	-0.158506	0.0610778	-0.0127597	-0.0531633	-0.201319	-0.0651872	-0.201816	0.00789431	-0.00381205	0.0390175	0.14363	-0.25248	-0.138961	0.0577368	-0.082128	-0.220948	-0.118185	-0.0461989	.347*	0.185745	-0.0399562	0.0977725	0.064664	0.056815
	Sig. (2-tailed)	0.117138	0.0168126	0.0487751	0.0403881	0.0855167	0.3476	0.58088	0.624607	0.920093	0.970531	0.694241		0.784257	0.165566	0.00365571	0.32226	0.700799	0.936078	0.738095	0.201088	0.681697	0.217927	0.962482	0.982135	0.818655	0.403316	0.120978	0.425962	0.734287	0.609717	0.149502	0.444827	0.765867	0.0210077	0.227371	0.799193	0.527783	0.676663	0.71413
	N	43	43	43	43	43	44	42	37	37	42	43	44	36	42	42	41	42	42	42	42	42	39	38	37	37	36	39	35	37	41	44	44	44	44	44	43	44	44	44
Total symptoms - SSH Baseline	Correlation Coefficient	0.264085	0.16123	0.259455	0.177787	-0.182278	0.241393	-0.0826313	0.136577	-0.290018	-0.247264	.329*	-0.0472721	1	.378*	.515**	.348*	.412*	.527**	.431**	.643**	.467**	0.191055	.357*	0.133372	-.391*	.431*	.360*	.434*	0.335339	.545**	0.0493476	0.0975909	-0.12542	0.0529947	-0.120985	-0.0747967	0.0452554	-.400*	-.478**
	Sig. (2-tailed)	0.125284	0.354821	0.132294	0.306887	0.29463	0.156098	0.636992	0.471734	0.120036	0.152129	0.0497392	0.784257		0.0250909	0.00155039	0.0405819	0.013818	0.00115021	0.00964955	3.12739e-05	0.00472612	0.294889	0.0485824	0.482294	0.0327841	0.0196016	0.0432442	0.0208917	0.0651586	0.000853438	0.775023	0.571234	0.466095	0.758872	0.482131	0.669356	0.793257	0.015755	0.00315852
	N	35	35	35	35	35	36	35	30	30	35	36	36	36	35	35	35	35	35	35	35	35	32	31	30	30	29	32	28	31	34	36	36	36	36	36	35	36	36	36
Depression - DASS Baseline	Correlation Coefficient	.336*	0.138651	0.190735	.355*	-.389*	.330*	0.179391	0.0156078	-0.212334	-.469**	.694**	-0.217951	.378*	1	.490**	.630**	0.0693092	0.0976091	0.245965	.626**	.388*	.550**	.805**	.567**	-0.24973	.341*	.573**	.796**	.344*	.457**	-0.201661	-0.0846934	-.405**	0.211942	0.12315	-0.176849	0.0985582	0.0331789	0.0148749
	Sig. (2-tailed)	0.0315643	0.387297	0.232268	0.0228663	0.0119664	0.0327528	0.255641	0.926948	0.20706	0.00199228	4.7782e-07	0.165566	0.0250909		0.000981226	9.97634e-06	0.662732	0.538581	0.116378	9.24766e-06	0.0111615	0.00028438	1.13897e-09	0.00025232	0.136055	0.0417651	0.000139492	1.11438e-08	0.0369841	0.00265032	0.200306	0.593846	0.00788359	0.177834	0.437168	0.268677	0.53462	0.834766	0.925509
	N	41	41	41	41	41	42	42	37	37	41	41	42	35	42	42	41	42	42	42	42	42	39	38	37	37	36	39	35	37	41	42	42	42	42	42	41	42	42	42
Anxiety - DASS Baseline	Correlation Coefficient	.359*	0.280839	.334*	0.281091	-.351*	.323*	0.0798741	0.133142	-.360*	-0.140381	.399**	-.439**	.515**	.490**	1	.475**	.330*	.333*	.307*	.465**	.389*	.417**	.545**	0.26688	-0.200038	.361*	.602**	.626**	0.200728	.330*	0.075139	-0.113032	-0.185434	-0.0450122	-0.0846722	-0.171173	0.156793	-0.00589441	0.0117636
	Sig. (2-tailed)	0.021046	0.0753014	0.0327464	0.0750292	0.0242744	0.0369372	0.615087	0.432114	0.0284771	0.381343	0.00980431	0.00365571	0.00155039	0.000981226		0.00172179	0.0325895	0.0311381	0.0481992	0.00192906	0.0109729	0.0082453	0.000397216	0.110318	0.235202	0.0306391	4.95771e-05	5.87077e-05	0.233558	0.0352368	0.636263	0.476022	0.239711	0.777137	0.593938	0.28459	0.321382	0.970447	0.941059
	N	41	41	41	41	41	42	42	37	37	41	41	42	35	42	42	41	42	42	42	42	42	39	38	37	37	36	39	35	37	41	42	42	42	42	42	41	42	42	42
Stress - DASS Baseline	Correlation Coefficient	0.126079	0.124012	0.0661491	0.164525	-0.162546	0.154235	0.12186	-0.156787	0.000904987	-.375*	.683**	-0.158506	.348*	.630**	.475**	1	0.263794	-0.0309896	-0.0778662	.521**	.422**	.839**	.503**	.691**	-0.0738646	.426*	.657**	.741**	.434**	.486**	-0.106278	-0.107337	-0.242161	0.0584947	-0.0221833	-0.0875433	0.0243233	-0.0385578	-0.124343
	Sig. (2-tailed)	0.438216	0.445822	0.685079	0.310352	0.316288	0.335638	0.447858	0.361144	0.99582	0.0171476	1.19386e-06	0.32226	0.0405819	9.97634e-06	0.00172179		0.0956066	0.847476	0.628454	0.000478588	0.0059659	4.574e-11	0.00149208	3.02267e-06	0.668555	0.0106859	7.61232e-06	5.35832e-07	0.00721667	0.00149019	0.508392	0.504151	0.127149	0.716398	0.890504	0.591165	0.880015	0.810839	0.438591
	N	40	40	40	40	40	41	41	36	36	40	40	41	35	41	41	41	41	41	41	41	41	38	37	36	36	35	38	34	37	40	41	41	41	41	41	40	41	41	41
General fatigue - MFI Baseline	Correlation Coefficient	-0.0514335	0.0204757	0.118279	0.0635302	-0.032706	0.125921	0.258811	0.288425	-0.088247	-.358*	0.304508	0.0610778	.412*	0.0693092	.330*	0.263794	1	.678**	.322*	.316*	.581**	0.00906446	0.139341	0.0968338	-.630**	.450**	0.25175	0.272281	0.300713	.336*	-0.0672594	-0.0388832	0.0430123	-0.0440918	-0.207629	0.274804	-0.0478315	-0.175426	-0.283866
	Sig. (2-tailed)	0.749452	0.898887	0.461411	0.69313	0.839136	0.426843	0.0979234	0.0834146	0.603498	0.0214184	0.0528977	0.700799	0.013818	0.662732	0.0325895	0.0956066		8.00741e-07	0.0377437	0.0413808	5.52627e-05	0.956324	0.404088	0.568581	2.94206e-05	0.00591448	0.122094	0.113559	0.0705289	0.0316509	0.672138	0.806859	0.786803	0.781582	0.187031	0.0820623	0.763566	0.266473	0.0684823
	N	41	41	41	41	41	42	42	37	37	41	41	42	35	42	42	41	42	42	42	42	42	39	38	37	37	36	39	35	37	41	42	42	42	42	42	41	42	42	42
Physical fatigue - MFI Baseline	Correlation Coefficient	0.0780307	0.0735168	0.112927	0.0960105	-0.0523452	0.183422	0.0986854	.372*	-0.24612	-0.131558	0.136496	-0.0127597	.527**	0.0976091	.333*	-0.0309896	.678**	1	.659**	.372*	.431**	-0.153457	0.188086	-0.177557	-.678**	0.327445	0.111604	0.244623	0.117124	0.138379	-0.0145026	0.0655128	-0.00539617	-0.0513968	-0.230198	0.180996	-0.0520921	-0.240684	-0.272004
	Sig. (2-tailed)	0.627727	0.647816	0.482068	0.550416	0.745158	0.244937	0.53409	0.023341	0.141995	0.412269	0.39479	0.936078	0.00115021	0.538581	0.0311381	0.847476	8.00741e-07		2.04026e-06	0.0153269	0.00441097	0.350975	0.258124	0.293097	3.93401e-06	0.0512409	0.49878	0.156695	0.489963	0.388239	0.927369	0.680191	0.972944	0.746505	0.142482	0.257431	0.743191	0.124683	0.0814018
	N	41	41	41	41	41	42	42	37	37	41	41	42	35	42	42	41	42	42	42	42	42	39	38	37	37	36	39	35	37	41	42	42	42	42	42	41	42	42	42
Reduced Activity - MFI Baseline	Correlation Coefficient	.395*	0.134656	0.18038	.332*	-0.260637	0.268338	-0.0420606	0.182686	-0.185478	-0.0381118	0.100601	-0.0531633	.431**	0.245965	.307*	-0.0778662	.322*	.659**	1	.498**	.338*	-0.115937	0.215454	-0.118825	-.558**	0.298721	0.156484	.342*	0.0446787	0.225192	-0.0648687	0.0618554	-0.194241	-0.06422	-0.193799	0.110714	-0.164077	-0.0938373	-0.248421
	Sig. (2-tailed)	0.0105207	0.401251	0.259081	0.0341202	0.0997919	0.0857571	0.791414	0.279149	0.27174	0.812987	0.531428	0.738095	0.00964955	0.116378	0.0481992	0.628454	0.0377437	2.04026e-06		0.000781379	0.0287367	0.482151	0.19391	0.483636	0.000332043	0.0767724	0.341438	0.0441405	0.792879	0.156893	0.68317	0.697169	0.21772	0.686175	0.218789	0.490753	0.299125	0.554461	0.11266
	N	41	41	41	41	41	42	42	37	37	41	41	42	35	42	42	41	42	42	42	42	42	39	38	37	37	36	39	35	37	41	42	42	42	42	42	41	42	42	42
Reduced Motivation - MFI Baseline	Correlation Coefficient	.417**	0.27744	0.305912	.368*	-.375*	.308*	0.125671	0.166004	-0.11318	-0.1999	.411**	-0.201319	.643**	.626**	.465**	.521**	.316*	.372*	.498**	1	.482**	.513**	.516**	.376*	-.411*	.388*	.476**	.632**	.475**	.485**	-0.0531163	0.210404	-.459**	-0.0521131	-0.135787	0.0663204	-0.11752	-0.170841	-0.208146
	Sig. (2-tailed)	0.00666294	0.079054	0.0517592	0.0178728	0.0156232	0.0475472	0.427769	0.326128	0.504795	0.210171	0.00754751	0.201088	3.12739e-05	9.24766e-06	0.00192906	0.000478588	0.0413808	0.0153269	0.000781379		0.0012187	0.000831148	0.000915998	0.0219699	0.0114054	0.0194608	0.00218127	4.6687e-05	0.00294782	0.00129272	0.738319	0.181075	0.00222549	0.743092	0.391211	0.680355	0.458567	0.279368	0.185912
	N	41	41	41	41	41	42	42	37	37	41	41	42	35	42	42	41	42	42	42	42	42	39	38	37	37	36	39	35	37	41	42	42	42	42	42	41	42	42	42
Mental fatigue - MFI Baseline	Correlation Coefficient	-0.0201122	-0.0288961	-0.0410149	-0.0347792	0.0988924	.482**	0.112471	0.0198942	-0.112276	-.529**	.408**	-0.0651872	.467**	.388*	.389*	.422**	.581**	.431**	.338*	.482**	1	0.224071	0.269481	0.131683	-.633**	.491**	.554**	.500**	.439**	0.297713	-0.143298	-0.147979	-.347*	0.122666	-0.124449	-0.075919	0.0619813	-0.134347	-0.240014
	Sig. (2-tailed)	0.900673	0.85767	0.799025	0.829086	0.538457	0.00124183	0.478228	0.906963	0.508226	0.000374389	0.00815812	0.681697	0.00472612	0.0111615	0.0109729	0.0059659	5.52627e-05	0.00441097	0.0287367	0.0012187		0.170279	0.101813	0.43722	2.56966e-05	0.00238879	0.000249404	0.00221809	0.00654145	0.0586967	0.365287	0.349666	0.0243085	0.438987	0.432312	0.637093	0.696583	0.396299	0.125768
	N	41	41	41	41	41	42	42	37	37	41	41	42	35	42	42	41	42	42	42	42	42	39	38	37	37	36	39	35	37	41	42	42	42	42	42	41	42	42	42
POMS - Tension/Anxiety Baseline	Correlation Coefficient	0.203158	0.185506	0.0954941	0.208859	-0.245259	0.244929	0.140459	-0.29077	0.0480859	-0.0552663	.542**	-0.201816	0.191055	.550**	.417**	.839**	0.00906446	-0.153457	-0.115937	.513**	0.224071	1	.529**	.721**	0.152583	0.198965	.619**	.673**	.506**	.375*	-0.175637	-0.0466274	-.401*	-0.143792	-0.0430781	-0.0835893	-0.0851756	0.112966	0.0600843
	Sig. (2-tailed)	0.221208	0.264829	0.56847	0.20824	0.13777	0.132887	0.393734	0.0952529	0.787118	0.741736	0.000445053	0.217927	0.294889	0.00028438	0.0082453	4.574e-11	0.956324	0.350975	0.482151	0.000831148	0.170279		0.000643829	4.85445e-07	0.367287	0.244693	2.69059e-05	9.42957e-06	0.00191495	0.0205207	0.28484	0.778045	0.0113662	0.382492	0.794563	0.617821	0.606166	0.493525	0.716346
	N	38	38	38	38	38	39	39	34	34	38	38	39	32	39	39	38	39	39	39	39	39	39	38	37	37	36	39	35	35	38	39	39	39	39	39	38	39	39	39
POMS - Depression/Dejection Baseline	Correlation Coefficient	0.267649	0.0401354	0.182984	0.16921	-.331*	.355*	.362*	0.0978144	-0.307049	-0.248781	.724**	0.00789431	.357*	.805**	.545**	.503**	0.139341	0.188086	0.215454	.516**	0.269481	.529**	1	.662**	-0.210466	.497**	.585**	.806**	.341*	.390*	-0.216633	-0.0905348	-.367*	0.242602	0.127234	-0.260434	0.166256	0.206744	0.19663
	Sig. (2-tailed)	0.109258	0.813549	0.27835	0.316739	0.0456709	0.0288435	0.0255964	0.588138	0.0821904	0.132028	4.07891e-07	0.962482	0.0485824	1.13897e-09	0.000397216	0.00149208	0.404088	0.258124	0.19391	0.000915998	0.101813	0.000643829		7.97514e-06	0.211177	0.00206671	0.000116269	5.01245e-09	0.0484089	0.0156035	0.191423	0.588809	0.0233993	0.142221	0.446523	0.119521	0.318474	0.212989	0.236726
	N	37	37	37	37	37	38	38	33	33	38	37	38	31	38	38	37	38	38	38	38	38	38	38	37	37	36	38	35	34	38	38	38	38	38	38	37	38	38	38
POMS - Anger/Hostility Baseline	Correlation Coefficient	0.0876658	0.173134	0.153997	0.203261	-0.296357	0.0921821	0.150942	-0.169097	0.0245143	-0.0881327	.627**	-0.00381205	0.133372	.567**	0.26688	.691**	0.0968338	-0.177557	-0.118825	.376*	0.131683	.721**	.662**	1	0.194084	0.28904	.516**	.728**	0.241277	.408*	-0.169449	-0.127543	-0.275568	0.0356636	0.097433	-0.252217	0.0132168	0.171314	0.0974056
	Sig. (2-tailed)	0.611164	0.312595	0.369858	0.234446	0.0792498	0.587382	0.372523	0.35487	0.894054	0.603969	4.23692e-05	0.982135	0.482294	0.00025232	0.110318	3.02267e-06	0.568581	0.293097	0.483636	0.0219699	0.43722	4.85445e-07	7.97514e-06		0.256698	0.0873126	0.00107277	7.29885e-07	0.17616	0.0120856	0.316046	0.45189	0.0987753	0.834016	0.566179	0.137807	0.938116	0.31067	0.566289
	N	36	36	36	36	36	37	37	32	32	37	36	37	30	37	37	36	37	37	37	37	37	37	37	37	36	36	37	35	33	37	37	37	37	37	37	36	37	37	37
POMS - Vigour Baseline^	Correlation Coefficient	-0.00881135	0.0939445	-0.0583104	-0.0079043	0.00842261	-0.316954	-.386*	-.433*	0.133336	.605**	-0.228308	0.0390175	-.391*	-0.24973	-0.200038	-0.0738646	-.630**	-.678**	-.558**	-.411*	-.633**	0.152583	-0.210466	0.194084	1	-.438**	-0.260409	-0.251785	-0.278423	-0.243513	0.223724	0.0164347	0.0243017	-0.0811778	0.116451	-0.13533	-0.0312525	0.217439	0.280154
	Sig. (2-tailed)	0.959323	0.585766	0.735512	0.963507	0.961116	0.0559544	0.0182442	0.0131919	0.466913	7.40553e-05	0.180483	0.818655	0.0327841	0.136055	0.235202	0.668555	2.94206e-05	3.93401e-06	0.000332043	0.0114054	2.56966e-05	0.367287	0.211177	0.256698		0.00858156	0.119558	0.144536	0.116659	0.146402	0.183156	0.923089	0.886473	0.632916	0.492479	0.431308	0.854311	0.196092	0.0930666
	N	36	36	36	36	36	37	37	32	32	37	36	37	30	37	37	36	37	37	37	37	37	37	37	36	37	35	37	35	33	37	37	37	37	37	37	36	37	37	37
POMS - Fatigue Baseline	Correlation Coefficient	0.243125	-0.096683	0.0406862	0.0240999	-0.115538	0.316895	.501**	0.0927557	-0.205086	-0.268292	.559**	0.14363	.431*	.341*	.361*	.426*	.450**	0.327445	0.298721	.388*	.491**	0.198965	.497**	0.28904	-.438**	1	.539**	.652**	0.120865	.361*	-0.183347	-0.10118	-0.178434	0.189228	-0.0645358	-.347*	0.239825	0.0550705	-0.0276034
	Sig. (2-tailed)	0.15933	0.5806	0.816494	0.8907	0.508661	0.059683	0.00187193	0.619689	0.268396	0.113625	0.000476474	0.403316	0.0196016	0.0417651	0.0306391	0.0106859	0.00591448	0.0512409	0.0767724	0.0194608	0.00238879	0.244693	0.00206671	0.0873126	0.00858156		0.000685786	2.22364e-05	0.509937	0.0303186	0.284456	0.557093	0.297781	0.269021	0.708449	0.0411849	0.158888	0.749724	0.873034
	N	35	35	35	35	35	36	36	31	31	36	35	36	29	36	36	35	36	36	36	36	36	36	36	36	35	36	36	35	32	36	36	36	36	36	36	35	36	36	36
POMS - Confusion/Bewilderment Baseline	Correlation Coefficient	0.142851	0.0797766	-0.0498878	-0.0397784	0.0176915	.529**	0.241472	-0.144964	-0.231486	-.342*	.648**	-0.25248	.360*	.573**	.602**	.657**	0.25175	0.111604	0.156484	.476**	.554**	.619**	.585**	.516**	-0.260409	.539**	1	.856**	0.321721	.558**	-0.191226	-0.186193	-.413**	0.0311042	0.0785114	-.418**	0.0506179	0.169981	0.152378
	Sig. (2-tailed)	0.392233	0.633997	0.76613	0.812569	0.91604	0.000532279	0.138621	0.413358	0.187747	0.0358152	1.1068e-05	0.120978	0.0432442	0.000139492	4.95771e-05	7.61232e-06	0.122094	0.49878	0.341438	0.00218127	0.000249404	2.69059e-05	0.000116269	0.00107277	0.119558	0.000685786		5.74206e-11	0.0594759	0.000273389	0.243554	0.256417	0.00898527	0.8509	0.634726	0.00896216	0.759589	0.30088	0.354413
	N	38	38	38	38	38	39	39	34	34	38	38	39	32	39	39	38	39	39	39	39	39	39	38	37	37	36	39	35	35	38	39	39	39	39	39	38	39	39	39
POMS - Total Mood Disturbance Baseline	Correlation Coefficient	0.264567	0.0602539	0.0204924	0.143906	-0.168069	.431**	0.258854	-0.151225	-0.0997218	-0.222098	.798**	-0.138961	.434*	.796**	.626**	.741**	0.272281	0.244623	.342*	.632**	.500**	.673**	.806**	.728**	-0.251785	.652**	.856**	1	0.289004	.542**	-0.291205	-0.18869	-.512**	0.0548118	0.0832749	-.376*	0.137791	0.18913	0.106774
	Sig. (2-tailed)	0.130518	0.734984	0.908419	0.416814	0.342048	0.00976628	0.133224	0.425044	0.60007	0.199732	1.61904e-08	0.425962	0.0208917	1.11438e-08	5.87077e-05	5.35832e-07	0.113559	0.156695	0.0441405	4.6687e-05	0.00221809	9.42957e-06	5.01245e-09	7.29885e-07	0.144536	2.22364e-05	5.74206e-11		0.114832	0.00076378	0.0896532	0.277677	0.00165913	0.754486	0.634362	0.0284444	0.429906	0.276537	0.541535
	N	34	34	34	34	34	35	35	30	30	35	34	35	28	35	35	34	35	35	35	35	35	35	35	35	35	35	35	35	31	35	35	35	35	35	35	34	35	35	35
Sleep Quality - PSQI Change	Correlation Coefficient	-0.0737925	-0.0611093	0.143054	0.0748281	-0.060458	.451**	0.234073	0.126734	-0.179776	-0.31792	.359*	0.0577368	0.335339	.344*	0.200728	.434**	0.300713	0.117124	0.0446787	.475**	.439**	.506**	.341*	0.241277	-0.278423	0.120865	0.321721	0.289004	1	.593**	-0.263041	-0.02575	-.348*	0.173478	0.0640807	0.134826	0.0356574	0.0484436	-0.109246
	Sig. (2-tailed)	0.66886	0.723304	0.405226	0.664482	0.726138	0.00504888	0.163197	0.489449	0.324843	0.0588175	0.0313164	0.734287	0.0651586	0.0369841	0.233558	0.00721667	0.0705289	0.489963	0.792879	0.00294782	0.00654145	0.00191495	0.0484089	0.17616	0.116659	0.509937	0.0594759	0.114832		0.000136681	0.115733	0.879755	0.0347464	0.304506	0.706324	0.426258	0.834044	0.775855	0.519809
	N	36	36	36	36	36	37	37	32	32	36	36	37	31	37	37	37	37	37	37	37	37	35	34	33	33	32	35	31	37	36	37	37	37	37	37	37	37	37	37
Insomnia Severity Index Total Baseline	Correlation Coefficient	0.208501	0.167185	0.288701	0.273264	-0.232693	.444**	0.114803	0.225858	-0.326185	-0.273567	.504**	-0.082128	.545**	.457**	.330*	.486**	.336*	0.138379	0.225192	.485**	0.297713	.375*	.390*	.408*	-0.243513	.361*	.558**	.542**	.593**	1	-0.167943	0.0028898	-.324*	0.150492	0.0910923	-0.197403	0.199765	-0.036367	-0.141663
	Sig. (2-tailed)	0.196667	0.302483	0.0708097	0.0879874	0.148477	0.00361953	0.474773	0.185333	0.0521959	0.0835057	0.00092584	0.609717	0.000853438	0.00265032	0.0352368	0.00149019	0.0316509	0.388239	0.156893	0.00129272	0.0586967	0.0205207	0.0156035	0.0120856	0.146402	0.0303186	0.000273389	0.00076378	0.000136681		0.293911	0.985693	0.0387366	0.347636	0.57111	0.222103	0.210486	0.821407	0.376965
	N	40	40	40	40	40	41	41	36	36	41	40	41	34	41	41	40	41	41	41	41	41	38	38	37	37	36	38	35	36	41	41	41	41	41	41	40	41	41	41
Word memory - RAVLT - Immediate Baseline^	Correlation Coefficient	0.0504291	0.239755	0.151369	0.113182	-0.0707671	-0.0109029	-0.183025	-0.1338	0.180869	0.154099	-.374*	-0.220948	0.0493476	-0.201661	0.075139	-0.106278	-0.0672594	-0.0145026	-0.0648687	-0.0531163	-0.143298	-0.175637	-0.216633	-0.169449	0.223724	-0.183347	-0.191226	-0.291205	-0.263041	-0.167943	1	.564**	.381*	-0.0566631	-.446**	.335*	-0.229459	-.376*	-0.219383
	Sig. (2-tailed)	0.7481	0.121493	0.332575	0.469901	0.652031	0.944001	0.245978	0.429819	0.28404	0.329871	0.0135908	0.149502	0.775023	0.200306	0.636263	0.508392	0.672138	0.927369	0.68317	0.738319	0.365287	0.28484	0.191423	0.316046	0.183156	0.284456	0.243554	0.0896532	0.115733	0.293911		6.71923e-05	0.0106532	0.714862	0.00240536	0.0279193	0.134052	0.0120031	0.15248
	N	43	43	43	43	43	44	42	37	37	42	43	44	36	42	42	41	42	42	42	42	42	39	38	37	37	36	39	35	37	41	44	44	44	44	44	43	44	44	44
Story memory - LM Immediate Baseline^	Correlation Coefficient	-0.0651994	0.189101	0.195416	0.0139929	0.0175479	-0.0893237	0.108575	0.156447	0.196247	0.111463	-0.243533	-0.118185	0.0975909	-0.0846934	-0.113032	-0.107337	-0.0388832	0.0655128	0.0618554	0.210404	-0.147979	-0.0466274	-0.0905348	-0.127543	0.0164347	-0.10118	-0.186193	-0.18869	-0.02575	0.0028898	.564**	1	0.285437	-0.165855	-.368*	.442**	-0.0736375	-0.229713	-0.219515
	Sig. (2-tailed)	0.67786	0.224569	0.209181	0.929036	0.911072	0.564207	0.493699	0.355133	0.244378	0.482206	0.115559	0.444827	0.571234	0.593846	0.476022	0.504151	0.806859	0.680191	0.697169	0.181075	0.349666	0.778045	0.588809	0.45189	0.923089	0.557093	0.256417	0.277677	0.879755	0.985693	6.71923e-05		0.060361	0.281946	0.0139844	0.00297467	0.634758	0.13361	0.152228
	N	43	43	43	43	43	44	42	37	37	42	43	44	36	42	42	41	42	42	42	42	42	39	38	37	37	36	39	35	37	41	44	44	44	44	44	43	44	44	44
Verbal fluency - COWAT Corrected Score Change^	Correlation Coefficient	-0.217316	0.0658627	0.0874136	-0.162495	0.109187	-.379*	0.0455745	0.123278	0.127983	-0.0662717	-0.255331	-0.0461989	-0.12542	-.405**	-0.185434	-0.242161	0.0430123	-0.00539617	-0.194241	-.459**	-.347*	-.401*	-.367*	-0.275568	0.0243017	-0.178434	-.413**	-.512**	-.348*	-.324*	.381*	0.285437	1	-0.0852506	-0.174833	.349*	-0.183685	-0.214175	-0.167975
	Sig. (2-tailed)	0.161562	0.674763	0.577263	0.297832	0.485816	0.0112203	0.774425	0.467279	0.450319	0.676688	0.0984323	0.765867	0.466095	0.00788359	0.239711	0.127149	0.786803	0.972944	0.21772	0.00222549	0.0243085	0.0113662	0.0233993	0.0987753	0.886473	0.297781	0.00898527	0.00165913	0.0347464	0.0387366	0.0106532	0.060361		0.582174	0.256336	0.0219841	0.232658	0.162703	0.275754
	N	43	43	43	43	43	44	42	37	37	42	43	44	36	42	42	41	42	42	42	42	42	39	38	37	37	36	39	35	37	41	44	44	44	44	44	43	44	44	44
Cognitive flexibility - AST Median Switching Cost - Block 7 - Baseline	Correlation Coefficient	0.0869894	-0.0707948	0.0771002	0.0745299	-0.110624	0.0499048	0.0693262	0.29726	-.506**	-0.139812	.324*	.347*	0.0529947	0.211942	-0.0450122	0.0584947	-0.0440918	-0.0513968	-0.06422	-0.0521131	0.122666	-0.143792	0.242602	0.0356636	-0.0811778	0.189228	0.0311042	0.0548118	0.173478	0.150492	-0.0566631	-0.165855	-0.0852506	1	0.284458	-.452**	.528**	0.12359	0.204865
	Sig. (2-tailed)	0.579119	0.651903	0.623133	0.634797	0.480058	0.747678	0.662654	0.0739798	0.00139418	0.377188	0.0337613	0.0210077	0.758872	0.177834	0.777137	0.716398	0.781582	0.746505	0.686175	0.743092	0.438987	0.382492	0.142221	0.834016	0.632916	0.269021	0.8509	0.754486	0.304506	0.347636	0.714862	0.281946	0.582174		0.0612854	0.00232658	0.000233628	0.424132	0.182204
	N	43	43	43	43	43	44	42	37	37	42	43	44	36	42	42	41	42	42	42	42	42	39	38	37	37	36	39	35	37	41	44	44	44	44	44	43	44	44	44
Visual learning - PAL - Total errors - Baseline	Correlation Coefficient	-0.0653469	-.312*	-0.134258	-0.0404348	0.0302125	0.0222608	0.141359	0.130637	-.428**	0.0408878	0.137443	0.185745	-0.120985	0.12315	-0.0846722	-0.0221833	-0.207629	-0.230198	-0.193799	-0.135787	-0.124449	-0.0430781	0.127234	0.097433	0.116451	-0.0645358	0.0785114	0.0832749	0.0640807	0.0910923	-.446**	-.368*	-0.174833	0.284458	1	-.383*	.331*	.512**	.544**
	Sig. (2-tailed)	0.677171	0.0416584	0.390705	0.796839	0.84749	0.885952	0.371877	0.440901	0.00820019	0.797106	0.379456	0.227371	0.482131	0.437168	0.593938	0.890504	0.187031	0.142482	0.218789	0.391211	0.432312	0.794563	0.446523	0.566179	0.492479	0.708449	0.634726	0.634362	0.706324	0.57111	0.00240536	0.0139844	0.256336	0.0612854		0.011226	0.0281677	0.000377295	0.000134646
	N	43	43	43	43	43	44	42	37	37	42	43	44	36	42	42	41	42	42	42	42	42	39	38	37	37	36	39	35	37	41	44	44	44	44	44	43	44	44	44
Attention - RVP A' - Baseline^	Correlation Coefficient	-0.0950529	0.0465154	0.144003	0.0957011	-0.0555083	-0.244308	0.0335135	0.112663	.400*	-0.110041	-0.270178	-0.0399562	-0.0747967	-0.176849	-0.171173	-0.0875433	0.274804	0.180996	0.110714	0.0663204	-0.075919	-0.0835893	-0.260434	-0.252217	-0.13533	-.347*	-.418**	-.376*	0.134826	-0.197403	.335*	.442**	.349*	-.452**	-.383*	1	-.558**	-.314*	-.421**
	Sig. (2-tailed)	0.549319	0.769893	0.362908	0.546586	0.726978	0.114369	0.835219	0.512976	0.0157439	0.493405	0.0835483	0.799193	0.669356	0.268677	0.28459	0.591165	0.0820623	0.257431	0.490753	0.680355	0.637093	0.617821	0.119521	0.137807	0.431308	0.0411849	0.00896216	0.0284444	0.426258	0.222103	0.0279193	0.00297467	0.0219841	0.00232658	0.011226		0.00010032	0.0402549	0.00490053
	N	42	42	42	42	42	43	41	36	36	41	42	43	35	41	41	40	41	41	41	41	41	38	37	36	36	35	38	34	37	40	43	43	43	43	43	43	43	43	43
Procesisng speed - RVP Mean latency - Baseline	Correlation Coefficient	-0.0102688	-0.029977	0.168309	0.0567804	-0.0821504	0.0421483	0.159235	0.209415	-0.292556	-0.0321744	0.216794	0.0977725	0.0452554	0.0985582	0.156793	0.0243233	-0.0478315	-0.0520921	-0.164077	-0.11752	0.0619813	-0.0851756	0.166256	0.0132168	-0.0312525	0.239825	0.0506179	0.137791	0.0356574	0.199765	-0.229459	-0.0736375	-0.183685	.528**	.331*	-.558**	1	0.275643	.350*
	Sig. (2-tailed)	0.947892	0.848665	0.280644	0.71761	0.600481	0.785889	0.313809	0.213517	0.0788938	0.839703	0.162596	0.527783	0.793257	0.53462	0.321382	0.880015	0.763566	0.743191	0.299125	0.458567	0.696583	0.606166	0.318474	0.938116	0.854311	0.158888	0.759589	0.429906	0.834044	0.210486	0.134052	0.634758	0.232658	0.000233628	0.0281677	0.00010032		0.070135	0.019976
	N	43	43	43	43	43	44	42	37	37	42	43	44	36	42	42	41	42	42	42	42	42	39	38	37	37	36	39	35	37	41	44	44	44	44	44	43	44	44	44
Planning - SWM - Strategy - Baseline	Correlation Coefficient	-0.154241	-0.189712	-0.0766703	-0.0627691	0.0806708	-0.0645491	0.263525	-0.0711277	-0.0901382	0.171673	0.0710832	0.064664	-.400*	0.0331789	-0.00589441	-0.0385578	-0.175426	-0.240684	-0.0938373	-0.170841	-0.134347	0.112966	0.206744	0.171314	0.217439	0.0550705	0.169981	0.18913	0.0484436	-0.036367	-.376*	-0.229713	-0.214175	0.12359	.512**	-.314*	0.275643	1	.850**
	Sig. (2-tailed)	0.323373	0.223046	0.625078	0.689252	0.607081	0.677206	0.0917477	0.675703	0.595729	0.276998	0.650576	0.676663	0.015755	0.834766	0.970447	0.810839	0.266473	0.124683	0.554461	0.279368	0.396299	0.493525	0.212989	0.31067	0.196092	0.749724	0.30088	0.276537	0.775855	0.821407	0.0120031	0.13361	0.162703	0.424132	0.000377295	0.0402549	0.070135		2.92181e-13
	N	43	43	43	43	43	44	42	37	37	42	43	44	36	42	42	41	42	42	42	42	42	39	38	37	37	36	39	35	37	41	44	44	44	44	44	43	44	44	44
Spatial working memory - SWM - Between errors - Baseline	Correlation Coefficient	-0.035405	-0.0931686	-0.0810638	-0.0480388	0.0208799	-0.0377066	0.253767	-0.0286343	-0.167469	0.217171	-0.0267081	0.056815	-.478**	0.0148749	0.0117636	-0.124343	-0.283866	-0.272004	-0.248421	-0.208146	-0.240014	0.0600843	0.19663	0.0974056	0.280154	-0.0276034	0.152378	0.106774	-0.109246	-0.141663	-0.219383	-0.219515	-0.167975	0.204865	.544**	-.421**	.350*	.850**	1
	Sig. (2-tailed)	0.821672	0.552352	0.605324	0.759676	0.894274	0.808003	0.104882	0.866401	0.321818	0.167123	0.865005	0.71413	0.00315852	0.925509	0.941059	0.438591	0.0684823	0.0814018	0.11266	0.185912	0.125768	0.716346	0.236726	0.566289	0.0930666	0.873034	0.354413	0.541535	0.519809	0.376965	0.15248	0.152228	0.275754	0.182204	0.000134646	0.00490053	0.019976	2.92181e-13
	N	43	43	43	43	43	44	42	37	37	42	43	44	36	42	42	41	42	42	42	42	42	39	38	37	37	36	39	35	37	41	44	44	44	44	44	43	44	44	44
**. Correlation is significant at the 0.01 level (2-tailed).
*. Correlation is significant at the 0.05 level (2-tailed).
N.B. Lower scores reflect better symptoms for all clinical variables unless indicated by ^
